# Supplementary material for: Primary Cortical Cell Tri-Culture-Based Screening of Neuroinflammatory Response in Toll-like Receptor Activation
Source: Biomedicines. 2022 Aug 29;10(9):2122. doi: 10.3390/biomedicines10092122 (PMC9495748; doi:10.3390/biomedicines10092122)
Supplement: Supplementary file 1 [file biomedicines-10-02122-s001.zip]

Archive with 1 entries (1 files):
- biomedicines-1868424-supplementary.pdf
